# Supplementary material for: Antimicrobial peptide LL-37 and recombinant human mannose-binding lectin express distinct age- and pathogen-specific antimicrobial activity in human newborn cord blood in vitro
Source: F1000Res. 2018 May 21;7:616. [Version 1] doi: 10.12688/f1000research.14736.1 (PMC6143923; doi:10.12688/f1000research.14736.1)
Supplement: The complete raw data for the study, organized per figure [file f1000research-7-16033-s0000.tgz]

Archive with 1 entries (1 files):
- aec91b86-f473-430e-99b7-8d56536d9208_Data.zip
